# Supplementary material for: A Review of Non-Invasive Drug Delivery through Respiratory Routes
Source: Pharmaceutics. 2022 Sep 19;14(9):1974. doi: 10.3390/pharmaceutics14091974 (PMC9506287; doi:10.3390/pharmaceutics14091974)
Supplement: Supplementary file 1 [file pharmaceutics-14-01974-s001.zip]

Archive with 1 entries (1 files):
- pharmaceutics-1880451-supplementary.pdf
